# Supplementary material for: RNA processing in the minimal organism Nanoarchaeum equitans
Source: Genome Biol. 2012 Jul 18;13(7):R63. doi: 10.1186/gb-2012-13-7-r63 (PMC3491384; doi:10.1186/gb-2012-13-7-r63)
Supplement: Additional file 1 — N. equitans mapped RNA reads. Illumina HiSeq2000 sequencing reads were mapped to the N. equitans reference genome (GenBank: NC_005213, 490885 bp). The excel file contains the read coverage for the entire genome mapping. The genome region 449944 to 449989 (AAAAAAAGAAGAAAGAAAAAAGAAAGAAATAAAAAA) causes poly-A mapping artifacts. [file gb-2012-13-7-r63-S1.XLSX]

## Sheet: 242_M_636_GTGGCC_L005_R1_005 tr
Genome position	Mapped reads
0	0
1	0
2	0
3	0
4	0
5	0
6	0
7	0
8	0
9	0
10	0
11	0
12	0
13	0
14	0
15	0
16	0
17	0
18	0
19	0
20	0
21	0
22	0
23	0
24	0
25	0
26	0
27	1
28	1
29	1
30	1
31	1
32	1
33	1
34	2
35	3
36	3
37	3
38	5
39	5
40	5
41	5
42	5
43	6
44	6
45	7
46	7
47	7
48	7
49	7
50	8
51	9
52	9
53	9
54	9
55	9
56	9
57	9
58	9
59	9
60	9
61	9
62	9
63	9
64	9
65	9
66	9
67	9
68	9
69	8
70	8
71	7
72	7
73	7
74	7
75	7
76	7
77	7
78	7
79	7
80	7
81	7
82	7
83	7
84	7
85	7
86	7
87	6
88	6
89	6
90	6
91	6
92	6
93	6
94	6
95	6
96	6
97	6
98	6
99	6
100	6
101	6
102	5
103	5
104	5
105	5
106	5
107	5
108	5
109	5
110	5
111	5
112	5
113	5
114	5
115	5
116	5
117	5
118	5
119	5
120	1
121	1
122	1
123	1
124	1
125	1
126	1
127	1
128	0
129	0
130	0
131	0
132	0
133	0
134	0
135	1
136	1
137	2
138	2
139	2
140	2
141	2
142	2
143	2
144	2
145	2
146	2
147	2
148	2
149	2
150	2
151	2
152	2
153	2
154	2
155	2
156	2
157	2
158	2
159	2
160	2
161	2
162	2
163	2
164	2
165	2
166	2
167	2
168	2
169	1
170	1
171	1
172	1
173	2
174	2
175	2
176	2
177	2
178	2
179	4
180	4
181	4
182	5
183	5
184	5
185	6
186	6
187	6
188	6
189	6
190	6
191	6
192	6
193	6
194	6
195	6
196	6
197	6
198	6
199	6
200	6
201	6
202	6
203	6
204	6
205	6
206	6
207	6
208	6
209	6
210	6
211	6
212	6
213	6
214	6
215	6
216	5
217	5
218	5
219	5
220	5
221	5
222	5
223	5
224	5
225	6
226	6
227	6
228	6
229	6
230	6
231	6
232	5
233	5
234	5
235	5
236	6
237	6
238	6
239	7
240	7
241	8
242	8
243	8
244	8
245	9
246	9
247	9
248	9
249	9
250	9
251	9
252	9
253	9
254	8
255	7
256	7
257	8
258	8
259	8
260	8
261	8
262	7
263	7
264	7
265	7
266	10
267	10
268	10
269	10
270	10
271	10
272	12
273	12
274	12
275	12
276	13
277	13
278	13
279	15
280	15
281	15
282	15
283	15
284	15
285	16
286	16
287	16
288	16
289	16
290	16
291	16
292	16
293	16
294	16
295	16
296	16
297	16
298	15
299	15
300	15
301	15
302	15
303	13
304	14
305	14
306	14
307	14
308	13
309	13
310	13
311	14
312	14
313	14
314	15
315	15
316	15
317	16
318	16
319	16
320	16
321	16
322	16
323	16
324	16
325	16
326	19
327	18
328	18
329	17
330	17
331	17
332	17
333	15
334	15
335	15
336	15
337	16
338	16
339	15
340	14
341	14
342	13
343	13
344	13
345	13
346	14
347	14
348	14
349	14
350	14
351	14
352	14
353	13
354	10
355	10
356	10
357	10
358	9
359	9
360	8
361	8
362	8
363	8
364	8
365	8
366	8
367	8
368	8
369	8
370	8
371	8
372	8
373	8
374	8
375	8
376	9
377	9
378	9
379	9
380	9
381	9
382	9
383	9
384	8
385	8
386	8
387	8
388	9
389	10
390	10
391	10
392	10
393	10
394	10
395	10
396	10
397	10
398	10
399	10
400	10
401	10
402	10
403	10
404	10
405	9
406	9
407	8
408	8
409	7
410	7
411	6
412	5
413	5
414	4
415	3
416	3
417	3
418	2
419	2
420	2
421	2
422	2
423	2
424	2
425	2
426	2
427	2
428	3
429	3
430	3
431	4
432	4
433	4
434	4
435	4
436	4
437	4
438	4
439	4
440	4
441	4
442	5
443	5
444	5
445	5
446	5
447	5
448	5
449	5
450	5
451	4
452	4
453	4
454	4
455	4
456	6
457	6
458	7
459	7
460	7
461	7
462	7
463	8
464	8
465	8
466	8
467	8
468	8
469	7
470	7
471	7
472	7
473	6
474	6
475	6
476	6
477	6
478	6
479	6
480	6
481	6
482	6
483	6
484	6
485	6
486	6
487	6
488	5
489	5
490	5
491	5
492	5
493	5
494	6
495	6
496	6
497	6
498	6
499	6
500	6
501	6
502	6
503	6
504	6
505	6
506	7
507	7
508	7
509	7
510	7
511	7
512	8
513	8
514	8
515	8
516	8
517	8
518	8
519	9
520	9
521	10
522	10
523	10
524	10
525	11
526	12
527	13
528	13
529	13
530	13
531	13
532	13
533	14
534	13
535	13
536	13
537	13
538	13
539	13
540	13
541	13
542	13
543	13
544	13
545	13
546	13
547	13
548	13
549	13
550	13
551	13
552	13
553	10
554	9
555	9
556	9
557	9
558	9
559	9
560	8
561	8
562	8
563	8
564	8
565	8
566	8
567	8
568	7
569	6
570	6
571	6
572	6
573	7
574	7
575	7
576	7
577	7
578	7
579	6
580	6
581	6
582	6
583	7
584	10
585	10
586	10
587	9
588	9
589	9
590	8
591	7
592	7
593	7
594	7
595	7
596	7
597	7
598	7
599	7
600	7
601	7
602	7
603	7
604	7
605	7
606	7
607	7
608	7
609	7
610	7
611	7
612	8
613	8
614	7
615	7
616	6
617	6
618	3
619	3
620	3
621	3
622	3
623	3
624	3
625	3
626	3
627	3
628	3
629	3
630	3
631	3
632	3
633	3
634	3
635	3
636	3
637	3
638	3
639	2
640	2
641	2
642	2
643	2
644	2
645	2
646	2
647	2
648	2
649	1
650	1
651	1
652	1
653	1
654	1
655	1
656	1
657	2
658	2
659	2
660	2
661	2
662	3
663	3
664	3
665	3
666	3
667	3
668	3
669	3
670	3
671	3
672	2
673	2
674	2
675	3
676	3
677	3
678	3
679	3
680	3
681	3
682	3
683	3
684	3
685	3
686	3
687	3
688	3
689	3
690	3
691	3
692	3
693	3
694	3
695	3
696	3
697	3
698	3
699	3
700	4
701	4
702	4
703	4
704	4
705	4
706	4
707	4
708	4
709	4
710	4
711	4
712	4
713	4
714	4
715	4
716	4
717	4
718	4
719	3
720	3
721	2
722	2
723	2
724	2
725	2
726	2
727	2
728	2
729	2
730	4
731	4
732	4
733	4
734	4
735	4
736	4
737	4
738	4
739	4
740	4
741	4
742	4
743	4
744	4
745	4
746	4
747	4
748	5
749	5
750	5
751	5
752	5
753	5
754	5
755	5
756	5
757	5
758	5
759	4
760	4
761	4
762	5
763	4
764	4
765	5
766	5
767	5
768	5
769	5
770	5
771	5
772	5
773	4
774	4
775	4
776	4
777	4
778	4
779	4
780	4
781	4
782	4
783	4
784	5
785	6
786	6
787	6
788	6
789	6
790	6
791	6
792	6
793	6
794	6
795	6
796	6
797	6
798	5
799	5
800	5
801	5
802	5
803	5
804	5
805	5
806	5
807	5
808	5
809	5
810	5
811	5
812	5
813	5
814	5
815	5
816	5
817	5
818	5
819	5
820	5
821	5
822	5
823	5
824	5
825	6
826	6
827	6
828	6
829	6
830	6
831	6
832	6
833	6
834	6
835	7
836	7
837	8
838	9
839	9
840	9
841	9
842	10
843	10
844	11
845	11
846	12
847	12
848	12
849	12
850	12
851	12
852	12
853	12
854	12
855	12
856	12
857	11
858	11
859	11
860	11
861	11
862	12
863	12
864	12
865	12
866	12
867	12
868	12
869	12
870	12
871	13
872	13
873	13
874	13
875	12
876	12
877	11
878	11
879	15
880	15
881	14
882	16
883	18
884	20
885	21
886	21
887	21
888	21
889	21
890	22
891	23
892	23
893	24
894	24
895	24
896	25
897	25
898	24
899	24
900	24
901	24
902	24
903	24
904	23
905	23
906	23
907	12
908	11
909	11
910	10
911	10
912	10
913	9
914	9
915	9
916	9
917	9
918	9
919	9
920	9
921	14
922	15
923	17
924	17
925	17
926	21
927	22
928	22
929	25
930	32
931	32
932	31
933	30
934	30
935	30
936	30
937	30
938	30
939	31
940	31
941	31
942	28
943	27
944	27
945	27
946	27
947	27
948	27
949	27
950	27
951	28
952	28
953	27
954	26
955	24
956	24
957	23
958	22
959	22
960	23
961	21
962	21
963	21
964	20
965	20
966	21
967	21
968	21
969	21
970	22
971	23
972	23
973	23
974	24
975	24
976	24
977	24
978	25
979	24
980	24
981	24
982	24
983	24
984	21
985	21
986	19
987	19
988	19
989	19
990	17
991	16
992	14
993	15
994	15
995	15
996	16
997	16
998	15
999	15
1000	15
1001	15
1002	15
1003	15
1004	15
1005	14
1006	14
1007	14
1008	14
1009	14
1010	14
1011	15
1012	14
1013	14
1014	14
1015	14
1016	14
1017	14
1018	13
1019	13
1020	13
1021	12
1022	12
1023	13
1024	12
1025	13
1026	11
1027	6
1028	6
1029	8
1030	8
1031	9
1032	9
1033	9
1034	10
1035	10
1036	11
1037	11
1038	11
1039	11
1040	12
1041	12
1042	12
1043	12
1044	12
1045	12
1046	12
1047	12
1048	12
1049	11
1050	11
1051	11
1052	11
1053	11
1054	11
1055	11
1056	11
1057	11
1058	11
1059	11
1060	11
1061	11
1062	10
1063	10
1064	9
1065	7
1066	7
1067	7
1068	7
1069	7
1070	7
1071	7
1072	7
1073	7
1074	6
1075	6
1076	6
1077	5
1078	4
1079	4
1080	3
1081	3
1082	3
1083	3
1084	3
1085	3
1086	2
1087	2
1088	2
1089	2
1090	2
1091	2
1092	2
1093	2
1094	2
1095	2
1096	2
1097	2
1098	2
1099	2
1100	2
1101	2
1102	3
1103	6
1104	7
1105	8
1106	9
1107	9
1108	8
1109	8
1110	8
1111	8
1112	8
1113	7
1114	7
1115	7
1116	7
1117	7
1118	7
1119	7
1120	7
1121	7
1122	7
1123	7
1124	7
1125	7
1126	7
1127	7
1128	7
1129	7
1130	7
1131	8
1132	8
1133	8
1134	8
1135	8
1136	8
1137	8
1138	8
1139	8
1140	8
1141	8
1142	9
1143	9
1144	9
1145	10
1146	10
1147	10
1148	10
1149	10
1150	10
1151	10
1152	10
1153	10
1154	10
1155	10
1156	10
1157	10
1158	10
1159	10
1160	10
1161	10
1162	9
1163	8
1164	7
1165	7
1166	7
1167	7
1168	7
1169	7
1170	7
1171	7
1172	7
1173	7
1174	7
1175	6
1176	5
1177	5
1178	5
1179	5
1180	4
1181	4
1182	4
1183	4
1184	4
1185	5
1186	5
1187	8
1188	14
1189	14
1190	14
1191	14
1192	14
1193	14
1194	15
1195	17
1196	17
1197	19
1198	43
1199	43
1200	43
1201	42
1202	41
1203	40
1204	40
1205	40
1206	40
1207	40
1208	40
1209	40
1210	40
1211	40
1212	40
1213	41
1214	41
1215	41
1216	44
1217	44
1218	44
1219	15
1220	15
1221	15
1222	15
1223	15
1224	15
1225	15
1226	15
1227	15
1228	15
1229	15
1230	15
1231	15
1232	16
1233	16
1234	16
1235	16
1236	16
1237	16
1238	17
1239	17
1240	17
1241	19
1242	19
1243	19
1244	19
1245	19
1246	19
1247	19
1248	18
1249	19
1250	19
1251	20
1252	20
1253	20
1254	20
1255	23
1256	23
1257	23
1258	24
1259	23
1260	23
1261	23
1262	23
1263	23
1264	23
1265	23
1266	23
1267	23
1268	23
1269	23
1270	23
1271	23
1272	23
1273	23
1274	23
1275	23
1276	23
1277	23
1278	14
1279	14
1280	14
1281	14
1282	14
1283	14
1284	12
1285	12
1286	12
1287	12
1288	12
1289	12
1290	12
1291	12
1292	12
1293	12
1294	11
1295	11
1296	10
1297	10
1298	10
1299	10
1300	10
1301	10
1302	10
1303	14
1304	14
1305	14
1306	14
1307	14
1308	14
1309	14
1310	13
1311	13
1312	13
1313	11
1314	11
1315	11
1316	11
1317	11
1318	11
1319	10
1320	10
1321	8
1322	8
1323	8
1324	8
1325	6
1326	6
1327	7
1328	7
1329	8
1330	8
1331	9
1332	9
1333	9
1334	9
1335	9
1336	9
1337	9
1338	9
1339	9
1340	9
1341	10
1342	10
1343	11
1344	11
1345	11
1346	11
1347	11
1348	11
1349	10
1350	10
1351	10
1352	9
1353	9
1354	9
1355	8
1356	9
1357	11
1358	11
1359	11
1360	11
1361	11
1362	11
1363	11
1364	11
1365	11
1366	11
1367	11
1368	11
1369	11
1370	12
1371	12
1372	12
1373	12
1374	12
1375	12
1376	12
1377	12
1378	12
1379	12
1380	12
1381	12
1382	13
1383	13
1384	13
1385	13
1386	13
1387	13
1388	13
1389	13
1390	13
1391	13
1392	13
1393	13
1394	13
1395	13
1396	13
1397	14
1398	15
1399	18
1400	16
1401	16
1402	16
1403	16
1404	16
1405	16
1406	16
1407	16
1408	16
1409	16
1410	16
1411	16
1412	16
1413	16
1414	15
1415	15
1416	16
1417	16
1418	16
1419	16
1420	16
1421	17
1422	18
1423	18
1424	18
1425	18
1426	18
1427	16
1428	16
1429	16
1430	17
1431	16
1432	16
1433	17
1434	17
1435	16
1436	16
1437	16
1438	15
1439	15
1440	14
1441	14
1442	14
1443	14
1444	14
1445	13
1446	13
1447	13
1448	13
1449	11
1450	11
1451	12
1452	13
1453	13
1454	13
1455	13
1456	13
1457	14
1458	17
1459	17
1460	17
1461	18
1462	18
1463	18
1464	24
1465	24
1466	24
1467	24
1468	25
1469	25
1470	25
1471	25
1472	25
1473	25
1474	26
1475	26
1476	25
1477	25
1478	25
1479	25
1480	26
1481	26
1482	26
1483	28
1484	28
1485	29
1486	30
1487	30
1488	30
1489	30
1490	30
1491	31
1492	31
1493	31
1494	30
1495	31
1496	31
1497	32
1498	32
1499	32
1500	34
1501	38
1502	38
1503	38
1504	38
1505	38
1506	36
1507	36
1508	36
1509	36
1510	37
1511	37
1512	37
1513	36
1514	35
1515	35
1516	34
1517	34
1518	33
1519	39
1520	39
1521	38
1522	39
1523	40
1524	41
1525	41
1526	41
1527	40
1528	40
1529	41
1530	40
1531	40
1532	39
1533	39
1534	39
1535	39
1536	39
1537	39
1538	38
1539	38
1540	39
1541	39
1542	40
1543	40
1544	40
1545	40
1546	40
1547	40
1548	38
1549	38
1550	37
1551	36
1552	36
1553	36
1554	34
1555	31
1556	29
1557	30
1558	28
1559	28
1560	30
1561	29
1562	27
1563	27
1564	27
1565	27
1566	25
1567	25
1568	25
1569	24
1570	24
1571	27
1572	27
1573	28
1574	29
1575	29
1576	29
1577	28
1578	28
1579	28
1580	28
1581	28
1582	28
1583	29
1584	28
1585	28
1586	27
1587	28
1588	28
1589	29
1590	29
1591	29
1592	29
1593	30
1594	29
1595	29
1596	29
1597	28
1598	31
1599	31
1600	31
1601	31
1602	31
1603	31
1604	31
1605	31
1606	30
1607	28
1608	28
1609	28
1610	28
1611	29
1612	29
1613	29
1614	29
1615	29
1616	27
1617	27
1618	27
1619	27
1620	26
1621	26
1622	26
1623	24
1624	24
1625	24
1626	23
1627	23
1628	23
1629	23
1630	23
1631	23
1632	24
1633	24
1634	24
1635	24
1636	24
1637	23
1638	23
1639	21
1640	21
1641	21
1642	21
1643	21
1644	21
1645	20
1646	20
1647	20
1648	20
1649	18
1650	17
1651	18
1652	18
1653	18
1654	20
1655	24
1656	24
1657	24
1658	24
1659	25
1660	24
1661	24
1662	24
1663	23
1664	24
1665	24
1666	24
1667	24
1668	22
1669	22
1670	22
1671	22
1672	23
1673	23
1674	23
1675	23
1676	23
1677	22
1678	22
1679	22
1680	22
1681	21
1682	22
1683	22
1684	22
1685	22
1686	21
1687	21
1688	19
1689	18
1690	18
1691	18
1692	19
1693	18
1694	18
1695	15
1696	15
1697	15
1698	15
1699	15
1700	15
1701	15
1702	15
1703	15
1704	15
1705	15
1706	15
1707	14
1708	14
1709	13
1710	13
1711	11
1712	10
1713	10
1714	10
1715	10
1716	10
1717	10
1718	10
1719	10
1720	10
1721	10
1722	9
1723	9
1724	9
1725	9
1726	9
1727	8
1728	9
1729	9
1730	9
1731	10
1732	11
1733	11
1734	11
1735	25
1736	25
1737	25
1738	28
1739	30
1740	30
1741	30
1742	31
1743	32
1744	36
1745	35
1746	35
1747	35
1748	36
1749	36
1750	37
1751	37
1752	36
1753	36
1754	35
1755	35
1756	34
1757	34
1758	34
1759	34
1760	32
1761	32
1762	32
1763	32
1764	32
1765	30
1766	29
1767	28
1768	27
1769	26
1770	26
1771	26
1772	23
1773	23
1774	22
1775	21
1776	20
1777	19
1778	18
1779	17
1780	16
1781	16
1782	16
1783	16
1784	16
1785	16
1786	16
1787	16
1788	16
1789	16
1790	16
1791	15
1792	15
1793	14
1794	14
1795	14
1796	14
1797	14
1798	14
1799	14
1800	14
1801	14
1802	14
1803	14
1804	14
1805	14
1806	14
1807	14
1808	14
1809	14
1810	14
1811	17
1812	17
1813	17
1814	18
1815	18
1816	18
1817	18
1818	18
1819	18
1820	18
1821	18
1822	18
1823	18
1824	18
1825	18
1826	18
1827	20
1828	21
1829	20
1830	20
1831	19
1832	15
1833	15
1834	15
1835	12
1836	11
1837	11
1838	11
1839	10
1840	10
1841	9
1842	9
1843	9
1844	7
1845	6
1846	6
1847	4
1848	4
1849	4
1850	3
1851	3
1852	3
1853	3
1854	3
1855	3
1856	3
1857	3
1858	3
1859	4
1860	4
1861	4
1862	4
1863	4
1864	4
1865	4
1866	6
1867	6
1868	6
1869	6
1870	7
1871	7
1872	7
1873	7
1874	7
1875	7
1876	7
1877	7
1878	7
1879	6
1880	7
1881	8
1882	8
1883	5
1884	5
1885	5
1886	5
1887	5
1888	6
1889	6
1890	7
1891	7
1892	7
1893	7
1894	6
1895	7
1896	10
1897	10
1898	10
1899	10
1900	10
1901	10
1902	10
1903	10
1904	10
1905	10
1906	10
1907	11
1908	11
1909	11
1910	11
1911	11
1912	11
1913	12
1914	14
1915	14
1916	14
1917	14
1918	13
1919	13
1920	13
1921	13
1922	13
1923	13
1924	13
1925	12
1926	12
1927	12
1928	12
1929	12
1930	12
1931	12
1932	12
1933	12
1934	11
1935	10
1936	10
1937	10
1938	10
1939	10
1940	10
1941	12
1942	12
1943	12
1944	12
1945	12
1946	12
1947	12
1948	12
1949	12
1950	12
1951	12
1952	12
1953	12
1954	13
1955	14
1956	15
1957	15
1958	15
1959	15
1960	15
1961	15
1962	15
1963	14
1964	15
1965	14
1966	14
1967	14
1968	14
1969	14
1970	14
1971	14
1972	15
1973	16
1974	16
1975	16
1976	16
1977	15
1978	12
1979	12
1980	12
1981	12
1982	12
1983	13
1984	14
1985	13
1986	13
1987	13
1988	12
1989	12
1990	12
1991	12
1992	13
1993	12
1994	13
1995	14
1996	15
1997	15
1998	16
[truncated: 488,887+ more rows]
