# Supplementary material for: RNA processing in the minimal organism Nanoarchaeum equitans
Source: Genome Biol. 2012 Jul 18;13(7):R63. doi: 10.1186/gb-2012-13-7-r63 (PMC3491384; doi:10.1186/gb-2012-13-7-r63)
Supplement: Additional file 2 — N. equitans C/D box sRNAs and H/ACA sRNAs. This excel file contains detailed analysis of the C/D box sRNAs and H/ACA sRNAs. Indicated are genomic location, genomic context, termini, box C and box D structures and potential sites of action. [file gb-2012-13-7-r63-S2.XLSX]

## Sheet: Sheet1
# sRNA	location	RNA	Coverage	Sequence (5' - 3')	Snoscan prediction	Plexy snoRNA target prediction	5' upstream 40 nt	3' downstream 40 nt	Genomic context	Remarks
				box C - box D' - box C' - box D
1	45779 - 45831	C/D box sRNA	11400	TAATAATGATGATGGACCAAATTACAGAATAATGAAGACGACCACGGGCACTGAG	snoscan C/D box sRNA1	D Neq 23SrRNA-504 -15.00 .(((((((.&.))))))). ACCCmGTGGA&ACCACGGGC	TAATATTTTAACCTTCATATTGCGAAATATGAATAAAATT	TTTTAAATATTTTATCATTTACATCCCATGGATGAAAAAG	NEQ051<-sRNA1->NEQ052->
2	46922 - 46979	C/D box sRNA	59100	TATTAATGAAGAAGTCGAGGACAACTGATTAATGATGAGTCTTCTCTACTCTGATGCGT	no prediction	D' Neq 23SrRNA-2086 -18.20 .((((((((((.&.)))))))))). CTGTCmCTCGGCC&AGTCGAGGACAA	TTAGATATGTTTCCTAATACTCCCCATATAGAGAATGTAA	AATATAGAAAAGCTGCTATACCAATTGGTCTAAATTGTTC	NEQ052->sRNA2<-NEQ053<-	NEQ053 (COG2265: SAM-dependent methyltransferases related to tRNA (uracil-5-)-methyltransferase)
3	54028 - 54085	C/D box sRNA	3800	GGCGCATGATGAAATTATCCCCGCCCGAGAGATGAAGATTCTCAAACCGGCTGATTAT	snoscan C/D box sRNA2	D Neq 23SrRNA-2569 -16.30 .((((((((((.&.)))))))))). GCGGTmTTGAGAC&TTCTCAAACCGG D' Neq 23SrRNA-541 -18.30 (((((((((((.&.))))))))))) GCGGGmGATAGTC&AATTATCCCCGC	CGGGCCTTCCAAGCCCGTGACCCGGGTTCGAATCCCGGCG	TTAAGCTCTATATCAATTTTTGCTCCACCTTTTAGAGCAT	NEQ059->sRNA3<-tRNAGly<-	tRNA-sRNA
4	90898 - 90954	C/D box sRNA	8800	CAAAAATGATGAGGCTGTCCCAGGATGAGCAGTGATTAAGAAGAGCCAAGCTGAGCT	snoscan C/D box sRNA3	D Neq 23SrRNA-2587 -16.50 .(((((((((.&.))))))))). CGGmCTCTTCTC&AAGAAGAGCC D' Neq 23SrRNA-2330 -20.80 .((((((((((.&.)))))))))). GCTGGmGGCGGCA&GGCTGTCCCAGG	TAAGCTCCCACATTTCGAAAAAGTTTTAGAAAAACTAAAG	AACAAAAAGCCATTCCTATCGAATACAAAAATTTTCTCTT	NEQ097->sRNA4<-NEQ098<-	NEQ096 split
5	113577 - 113628	C/D box sRNA	46800	ATGATGAGAGATGGCGGAACAGATTAGTGAAGAACTTGCAGGGGCTGATTTT	snoscan C/D box sRNA4	D Neq 23SrRNA-2037 -15.50 (((((((.((((.&.)))).))))))) CCCTTmGCCGGTTA&GAACTTGCAGGGG D' Neq 16SrRNA-28 -18.70 .((((((((((.&.)))))))))). ACCmGCTATCTCC&AGAGATGGCGGA	TAGGCATATGCATTTTTCTATCAATATTTTATAGCTCTGA	ATAAATTGTTTTTTTGTTCTTGTATATGAAAATAAAGTTT	NEQ124<-sRNA5<-NEQ125->	NEQ125 (COG1889: Fibrillarin-like rRNA methylase), NEQ124 split
6	144953 - 145004	C/D box sRNA	9800	TAGAAGTGATGAAGAAAAAGGCTGAACAATGATGAAAAGGCGGATTGCTGAT	questionable snoscan C/D box sRNA5	D Neq 23SrRNA-2393 -15.10 .((((((((.&.)))))))). AAATCmCGCCG&AGGCGGATTG	AACCCAAAAGAGCTTAAAGAGTATCTAATGAATAAGGCTA	CCAACCACCGAGGTTTTATATAGTATAGATTAAAAGCATT	NEQ156<-sRNA6<-NEQ157<-	NEQ156 split
7	145962 - 146019	C/D box sRNA	28300	TATAAATGATGACGCTAGACTACTCAGATAAATGAAGAAGAACCCGGAGACTGAGTTT	snoscan C/D box sRNA6	D Neq 23SrRNA-2521 -16.10 .(((((((.&.))))))). ACTCCmGGGG&ACCCGGAG	AATTCTAGGTTTTTCACAATCGTAAAAGCGAAAGCCCAAT	TAAATCTCTATATTTTATAACTAACGAGGTGGATGCGTCT	NEQ157<-sRNA7<-NEQ158->
8	164113 - 164168	C/D box sRNA	207100	TTTTGTGAAGAAGTCGTAGTGCGCTGAATTATGATGATGGAGGTTTCGACAGATTT	Overlap with questionable snoscan C/D box sRNA7	D Neq 16SrRNA-369 -18.80 .(((((((((((.&.))))))))))). GCGAAmACCTCCGC&ATGGAGGTTTCGA	TACAAGGCGGAGGTCCGGGGTTCGAATCCCCGCGGGCCCA	TATTCTAAAAAAAGTAATAATGAAAAGGTAAGTCCGGGCG	tRNATyr->sRNA8<-tRNAVal<-	tRNA-sRNA
9	248187 - 248239	C/D box sRNA	19600	TATAAATGAAGAGGGATTACGCTTCTGATTAATGATGACAAACATTAACAGAT	no prediction	D' Neq 23SrRNA-2028 -22.00 .(((((((((((((.&.))))))))))))). TAGCGmTAGTCCCTTG&AGAGGGATTACGCTT	AAATTTTGATCGAATCTATTTAAAAATTTTTATTAAGATA	TTTTAAAATTCTTTGTCAACCAAAACCAATGGCACGCGAT	NEQ274<-sRNA9<-NEQ276->
10	282915 - 282973	C/D box sRNA	3200	CCTTTGGTGATGAAGTGAACACCCTCTGAATAATGAAGAAAAATCCACACACTGATTTT	questionable snoscan C/D box sRNA8	D' Neq 23SrRNA-2630 -19.60 (((((((((((.&.))))))))))) GGGGTmGTTCACC&AGTGAACACCCT	TGGTGTTCTCATAGCAATCTTTAAATTATTCTATTTAAAG	TAAATTATGAAATAATGGAAAGCCAATGGCCTTATATGCC	NEQ311<-sRNA10<-NEQ314->
11	297634 - 297687	C/D box sRNA	25000	AAAATGATGAGCAGTTACTCCCCTGAAATGTGATGAATCTCTAATCCACTGATT	snoscan C/D box sRNA9	D Neq 16SrRNA-757 -15.90 .((((((((((.&.)))))))))). GGGATmTAGAGAC&ATCTCTAATCCA D' Neq 23SrRNA-2003 -21.10 ((((((((((((.&.)))))))))))) GGGAGmTAACTGTA&AGCAGTTACTCCC	CATATATCATATAACATATAAAGAAAAGGTAATACCAATT	TTTAAAAAGCTATAATTGGTAAACCAAATGAAGTGCTCTT	NEQ337<-sRNA11->NEQ340->	NEQ337 (COG2519: Predicted SAM-dependent methyltransferase involved in tRNA-Met maturation)
12	315990 - 316045	C/D box sRNA	23000	GGATGATGAAGGTCTTGAGCCATGATTAGTGAAGAGTTTCTGCCGCTGCTGATTTT	snoscan C/D box sRNA10	D Neq 23SrRNA-2309 -19.10 ((((((((((.&.)))))))))) CAGCGmGCAGGT&TTCTGCCGCTG D' Neq 23SrRNA-17 -15.50 (((((((((.(.&.).))))))))) GGCTCmGGGAGCC&AGGTCTTGAGCC	CAGGATCCATATTTTTTAAATGGATTTTTATTTATTAATT	TTAATATTTTGCTTATTTATGCCCATGGATGTAGAGCAAA	NEQ360<-sRNA12<-NEQ362->
13	318915 - 318968	C/D box sRNA	45100	GATGATGTAGGTGGCTTGACTCTGATTAGTGATGAGAGGAGGTGATACTGATAG	snoscan C/D box sRNA11	D' Neq 16SrRNA-1373 -22.40 .(((((((((((.&.))))))))))). CGTCAmAGCCACCC&AGGTGGCTTGACT	ATATAAACCTAATTTATAAATAGATGGTACTACTTTTTAG	GGTATTTAACTTTTATTTTTCCATTAACCCAAAGTGATAA	NEQ365<-sRNA13->NEQ366<-
14	323041 - 323094	C/D box sRNA	29900	GCTATATGAAGAGAAAGCACAATCTGAATAGTGATGAAAGGAGTAGCTGCAGAT	no prediction	no prediction	ATCTAACGATGAGACAAGCAGGGCTAGGCAAATTGCAATG	AAAATTTTTTAATAATATTCTCTATAAACCAAGCGCCCGT	tRNAGly<-sRNA14<-Neq370<-
15	325371 - 325424	C/D box sRNA	25200	GTGATGAAAGCGTACCCCACTGATTAGTGATGTGAGATGCGCGCGGCTGACACT	snoscan C/D box sRNA12	D Neq 16SrRNA-1197 -22.60 .((((((((((.&.)))))))))). ACGCGmCGCATCA&AGATGCGCGCGG D' Neq 16SrRNA-919 -23.50 (((((((((((.&.))))))))))) GTGGGmGTGCGCG&AGCGTACCCCAC	TTATGCGTGGCATTTATAATTGGGATTATTCCCTTTATAT	ACTTTTTAGTTACATGTTGTAGGTCAAAGGTGTCCAAAAA	NEQ373<-sRNA15->NEQ375->
16	328897 - 328949	C/D box sRNA	146500	GTGAAGAGTCCTGTCGTTGCTGAGAAATGATGAATGCCAGAGGCTCAGATATT	Overlap with questionable snoscan C/D box sRNA13	D Neq 23SrRNA-1903 -17.90 ((((((.((((.&.)))).)))))) AGCCTmCCGGCAA&ATGCCAGAGGCT D' Neq 16SrRNA-1158 -18.80 (((((((((((.&.))))))))))) GCGACmGGCAGGT&TCCTGTCGTTGC	CATTAGAATAAAACTTTAATTGGATTAAAAAATATTTTGT	TTAATGGTTTAGAATAACTATTCTATGAAAATCAAATACA	NEQ378<-sRNA16<-NEQ379->
17	334552 - 334611	C/D box sRNA	49200	CTCAAATGAAGATATTGTGTGCTTCTGAACTAATGATGAAAGGAGCAGGAACAGATTATT	Overlap with questionable snoscan C/D box sRNA14	D Neq 16SrRNA-1349 -20.30 .((((((((((.((.&.)).)))))))))). CCCTmGCTCCTTGCAC&ATGAAAGGAGCAGGA	CAATACATTAATTGGGTTTTTTAGATCTATATATGAAAAT	AAATAGTATATAATTTTTCCCTAATGAAAGCAGCAGTAGC	NEQ384->sRNA17->NEQ386->	NEQ384 (COG0565: rRNA methylase)
18	337448 - 337505	C/D box sRNA	4400	AACAAATGATGACATACGGCTACCCAGAGAGATGAAGAGTGATGGGCACTACTGATAT	snoscan C/D box sRNA15	D Neq 23SrRNA-1174 -19.60 (((((((((((((.&.))))))))))))) TAGTGmTCCATCATC&AGTGATGGGCACTA D' Neq 16SrRNA-522 -17.70 ((((((((((.&.)))))))))) GGTGGmCCGTGA&ATACGGCTACC	AAAAGCGTGCTAAGAAGCTTAAAGAATTTTTAGAGAAAGA	TATTATAGAGCCTTCTGTATAGCCAGAGAACTTTATAAAG	NEQ387->sRNA18<-NEQ388<-
19	359412 - 359470	C/D box sRNA	21700	AAATAATGAAGAAGGCTTTAAGCTCTGAAAAATGATGACCCCTGGCAGGGACAGATTAT	no prediction	D Neq 23SrRNA-106 -23.30 .(((((((.((((.&.)))).))))))). CTCCTmGCCCGGGGG&ACCCCTGGCAGGGA	GAAAAAGATTACACCCCCGAAATAGGCAAAAAAGTATTAG	AGCTTTTGAACCAATTTATATAATAACCTAACCCCAAACC	NEQ411->sRNA19->NEQ412<-
20	362755 - 362808	C/D box sRNA	5300	AAAATGATGAAGGTGATCCAGCCTGAATTATGATGACGAGAGGGTTAGCTGATT	no prediction	no prediction	TTCTTAAAGGGCCACATATAAATTAGGTAAACAATAATTT	GGGCAAGTCTTCTATTTTTACTCTAACTTGTTTCATCGTA	NEQ416<-sRNA20->NEQ417<-	NEQ417 (COG0423: Glycyl-tRNA synthetase)
21	371860 - 371917	C/D box sRNA	43700	AAGCAATGAAGAGTTTGCCGATTACTGATTAGTGAAGAAACCAGGCGCTGCAGATAGC	snoscan C/D box guide sRNAR16	D' Neq 23SrRNA-1790 -16.40 .((((((((((((.&.)))))))))))). AAATCmGGCAAATTG&GAGTTTGCCGATTA	ACCTTAAAGAAAGCTTTAAAAAAGAGGGGTATAGAAATTA	CATTCTTTAAAATTAACTAAATCTCCATCATTTATAGTAT	NEQ424->sRNA21<-NEQ423<-
22	375354 - 375406	C/D box sRNA	22800	CCAGAGTGATGAATTCTTGGCGTGCTGAGTAATGACGAGAGAGTTACAAACTGA	snoscan C/D box sRNA17	D Neq 23SrRNA-2010 -17.90 .((((((((((((.&.)))))))))))). CTGTmAACTCTCTTA&CGAGAGAGTTACAA D' Neq 16SrRNA-945 -15.40 .((((((((((.&.)))))))))). GACGCmCGGGAAC&ATTCTTGGCGTG	AGAAACAACATTCGTTATTACTGAAGAAGGTATAAGAGAC	AATTTTTATTTTTTGTTATTGAAAAGTTATAGTGTTACCA	NEQ425<-sRNA22<-NEQ426<-
23	382458 - 382509	C/D box sRNA	80200	ATGAAGAAAGCCGCTACTCTGAATTTATGATGAAGAGCCTGGATGCAGATCT	snoscan C/D box sRNA18	D' Neq 23SrRNA-285 -24.60 ((((((((((((((.&.))))))))))))))GGGTmGGCGGCTTTCC&AGAAAGCCGCTACTC	TGCCATTCACTTTTATAAAAGTTTGTTTTAAAAAATAGCT	ATTCCTAATAGTTTAAGCTTAAACTCTAATGCTCTCAATA	NEQ432a<-sRNA23->NEQ434<-	NEQ434 split
24	384218 - 384278	C/D box sRNA	24400	AACTGAGAGCAATATTAAAAATGCTGAACATCGGGTATACTGAATAGTGATGATTAGCTGT	no prediction	no prediction	TTGGGGCAAACATTATTATAATAGATTTTCATTTAACAAT	AAAGTTCTTTTATCCTTTTTTCTCTATATTGCTCTAGGAT	NEQ434<-sRNA24->NEQ435<-	NEQ434 split
25	401223 - 401280	C/D box sRNA	44700	TGATAATGAAGAATGATTCAACCGCTGAATAATGATGAATTCAGCCTTGGCTGACCCA	no prediction	D Neq 23SrRNA-2818 -20.10 .((((((((((.((((.&.)))).)))))))))). AAGGmGCTGAATGCATCT&TGATGAATTCAGCCTTG	TCCAAATGTGTTGGAGAAGGTTATAACTATTGTGAATTCG	CATTTTTGGATATAAACCAGGTTTCATAAATACTCTTTCT	NEQ453->sRNA25->NEQ454<-	NEQ454(COG0130: putative rRNA pseudouridine synthase
26	403464 - 403522	C/D box sRNA	55200	AAATGATGATCGTTTACCGGCACTGATTAGTGATGTGGTTCAGGTACCGGCTGATATTT	snoscan C/D box sRNA19	D Neq 23SrRNA-1955 -27.90 ((((((((((((((.&.)))))))))))))) CCGGTmACCTGAACCC&TGGTTCAGGTACCGG D' Neq 23SrRNA-1989 -21.70 .((((((((((((.&.)))))))))))). GGCCGmGTAAACGGC&ATCGTTTACCGGCA	AATGTTCCCATTAGCTATAAATATATTGCTTAGTTAATAC	AAAATGGCTTTTCTTAAAATTTAATGCGTATCCTAGTTAC	NEQ455->sRNA26->NEQ457
	327399 - 327461	intron	31500	GCATGGGCTATGAGCTCTGACCCGAAAGGGGATGATCTCGGGGGCTCTTATGCCCCCTCGTGA	part of tRNA-Met intron	no prediction
	339411 - 339574	H/ACA box sRNA	10900	GGCAAGGGACCGGCGGCCGAGAGGTGTAACCTATGACTGTCCCGTCAGGGATAGGATGAATAGGT CCCACCGCGGCCGTCGACAGCCCGGCACGAGAGTCCCCGAGTGAGAAGGCTATGGCCGTCGATGA GCTCGGGTGTTAGTGTGCGGGCAACACTT	no prediction	RNASnoop: Stem1 16S rRNA U234 Stem2 23S rRNA U614, 16S rRNA U796	CTAATTTAAAAGCCTTTAAATTCTTTATATATTATTCTAT	TTTAAATGTTATCTTTCTTTTTCCCCAATGAAGAGATCTA	NEQ389<-sRNA->NEQ392a
